# Supplementary material for: Macrophage Inhibitory Factor in Myocardial Oxidative Stress and Inflammation During Thioacetamide-Induced Liver Fibrosis: Modulation by Betaine
Source: Curr Issues Mol Biol. 2025 Sep 9;47(9):728. doi: 10.3390/cimb47090728 (PMC12468442; doi:10.3390/cimb47090728)
Supplement: Supplementary file 1 [file cimb-47-00728-s001.zip]

Archive with 1 entries (1 files):
- cimb-3834281-supplementary.pdf
